# Supplementary material for: Polysaccharides and Polyacrylamide as Linear Polymeric Stabilizers for Zwitterionic Short-Chain Fluorocarbon Surfactant: Interfacial Properties, Apparent Viscosity, and Foam Performance
Source: Polymers (Basel). 2025 Nov 24;17(23):3112. doi: 10.3390/polym17233112 (PMC12693878; doi:10.3390/polym17233112)
Supplement: Supplementary file 1 [file polymers-17-03112-s001.zip]

Archive with 1 entries (1 files):
- polymers-3982982-supplementary.pdf
